# Supplementary material for: CdbA is a DNA-binding protein and c-di-GMP receptor important for nucleoid organization and segregation in Myxococcus xanthus
Source: Nat Commun. 2020 Apr 14;11:1791. doi: 10.1038/s41467-020-15628-8 (PMC7156744; doi:10.1038/s41467-020-15628-8)
Supplement: Supplementary file 7 — Source Data [file 41467_2020_15628_MOESM7_ESM.xlsx]

## Sheet: Read me
Source Data
Source data for each relevant figure presented in independent tabs .

## Sheet: Fig. 1d
Individual Proteins mixed										Replicate	volume (ml)	A280	A254	A280/A254
								CdbA WT	apo	1	15.367	39.23	14.15	2.77244
	volume (ml)	MW (Da)	log10 of MW	Kav	apparent MW (Da)					2	15.346	45.1	17.3	2.60694
Thyroglobulin	8.9	669000	5.82543	0.0382166						3	15.257	62.58	23.78	2.63162
Ferritin	10.15	440000	5.64345	0.117834						4	15.289	53.82	20.61	2.61135
Carboanhydrase	12.15	158000	5.19866	0.245223						5	15.237	66.47	25.01	2.65774
Aldolase	13.83	75000	4.87506	0.352229						Mean	15.2992	53.44	20.17	2.65602
Ovalbumin	14.85	44000	4.64345	0.417197						SD	0.0559929	11.4558	4.50357	0.0681095
Conalbumin	16.15	29000	4.4624	0.5
Rnase A	17.5	13700	4.13672	0.585987					c-di-GMP	1	14.62	95.3	78.62	1.21216
										2	14.706	61.32	50.07	1.22469
CdbA WT	15.2992			0.445809	38563.7					3	14.61	100.85	83.18	1.21243
CdbA WT + c-di-GMP	14.6546			0.404752	51728					4	14.737	50.52	40.84	1.23702
CdbA R27A/R30A	15.5005			0.458631	35184.2					5	14.6	105.92	87.33	1.21287
CdbA R27A/R30A + c-di-GMP	15.5055			0.458949	35104.2					Mean	14.6546	82.782	68.008	1.21983
CdbA K8A/S10A	15.63			0.466879	33168.4					SD	0.0624484	25.0997	21.0714	0.0109678
CdbA K8A/S10A + c-di-GMP	15.5375			0.460987	34596.1
c-di-GMP	21.35			0.83121	2448.55			CdbA R27A/R30A	apo	1	15.49	99.13	38.77	2.55687
										2	15.511	88.21	34.49	2.55755
										Mean	15.5005	93.67	36.63	2.55721
										SD	0.0148492	7.72161	3.02642	0.000480155
									c-di-GMP	1	15.487	78.22	30.6	2.55621
										2	15.524	81.64	31.93	2.55684
										Mean	15.5055	79.93	31.265	2.55653
										SD	0.026163	2.41831	0.940452	0.000448266
								CdbA K8A/S10A	apo	1	15.632	95.01	35.53	2.67408
										2	15.628	99.02	36.98	2.67766
										Mean	15.63	97.015	36.255	2.67587
										SD	0.00282843	2.8355	1.0253	0.00253523
									c-di-GMP	1	15.518	84.15	31.94	2.63463
										2	15.557	73.82	27.84	2.65158
										Mean	15.5375	78.985	29.89	2.6431
										SD	0.0275772	7.30441	2.89914	0.0119876
								No protein	c-di-GMP	1	21.35	62.99	117.31	0.536953
Kav
8.3 ml = void volume
24 = column volume
apparent MW = 10^((Kav-1.9221)/(-0.3219))

## Sheet: Fig. 4a
	time (h)	WT (0 µM)	WT (500 µM)	ΔcdbB	ΔcdbA/Pvan_cdbA-mCh (0 µM)	ΔcdbA/Pvan_cdbA-mCh (500 µM)	ΔcdbAB/Pvan_cdbA-mCh (0 µM)	ΔcdbAB/Pvan_cdbA-mCh (500 µM)
	-1	0.927	0.927	1.124	0.77	0.77	0.53	0.53
	0	0.104	0.122	0.1	0.091	0.097	0.1	0.1
	7.5	0.193	0.194	0.151	0.092	0.11	0.071	0.095
	23	1.694	1.68	1.535	0.695	1.01	0.078	0.221
	24	0.158	0.143	0.1	0.092	0.097	0.1	0.1
	32	0.234	0.224	0.127	0.034	0.124	0.042	0.116
	48	1.903	1.805	1.704	0.03	1.61	0.032	0.228
	56	2.55	3.12	2.7	0.02	1.72	0.043	0.325

## Sheet: Fig. 4c
WT	ΔcdbB	ΔcdbA/Pvan_cdbA-mCh (500 µM)	ΔcdbA/Pvan_cdbA-mCh (0 µM)	ΔcdbAB/Pvan_cdbA-mCh (500 µM)	ΔcdbAB/Pvan_cdbA-mCh (0 µM)				WT vs ΔcdbB
5.504	8.45	12.992	23.744	8.832	11.2				t-Test: Two-Sample Assuming Unequal Variances
4.864	8.50979	8.384	21.12	14.4	20.224
5.504	7.25551	9.088	16.384	19.008	40.32					Variable 1	Variable 2
6.016	5.84277	6.016	10.752	6.976	21.184				Mean	6.90674	6.77294
9.088	9.94066	9.6	14.272	7.168	24.704				Variance	2.09467	3.33644
9.472	9.73444	8.512	9.344	5.888	7.168				Observations	280	213
5.952	6.64019	14.592	7.872	9.792	23.808				Hypothesized Mean Difference	0
5.184	5.6978	8.32	15.36	6.016	8.768				df	394
6.592	9.77337	6.528	17.408	7.424	32.384				t Stat	0.879516
6.656	9.08141	7.488	13.632	7.616	9.28				P(T<=t) one-tail	0.189829
6.336	7.63024	7.296	12.416	11.648	7.936				t Critical one-tail	1.64873
6.784	7.45094	6.272	13.632	8.64	9.984				P(T<=t) two-tail	0.379658
5.76	6.04884	6.4	11.456	7.872	6.08				t Critical two-tail	1.966
6.016	4.48264	9.472	12.16	10.56	5.44
5.696	5.93461	7.808	12.736	7.296	21.952				WT vs ΔcdbA/Pvan_cdbA-mCh (500 µM)
6.144	6.56339	7.936	17.792	6.72	9.344				t-Test: Two-Sample Assuming Unequal Variances
6.272	7.73582	9.408	10.624	7.936	9.152
6.144	5.72591	7.488	28.16	8.704	6.016					Variable 1	Variable 2
5.44	4.3214	7.36	19.584	6.272	18.816				Mean	6.90674	8.10131
6.336	7.09305	9.408	13.248	8.896	7.36				Variance	2.09467	5.14007
8.704	5.886	10.56	9.664	6.4	14.912				Observations	280	199
7.744	5.15102	9.216	21.632	9.408	13.568				Hypothesized Mean Difference	0
6.208	6.11967	8.384	11.328	13.312	26.688				df	311
7.808	5.38677	9.728	16.32	7.168	28.48				t Stat	-6.54514
7.296	4.29	10.816	21.824	7.296	5.184				P(T<=t) one-tail	1.2249e-10
5.696	5.6978	5.76	14.656	11.008	25.6				t Critical one-tail	1.64977
5.312	7.87995	7.936	15.68	10.304	5.312				P(T<=t) two-tail	2.44981e-10
7.808	4.5407	7.552	10.112	7.168	21.632				t Critical two-tail	1.96762
5.504	7.80434	10.944	20.544	11.264	4.992
6.656	6.23062	8.384	13.76	8	4.8				WT vs ΔcdbA/Pvan_cdbA-mCh (0 µM)
6.976	5.51766	7.36	27.328	7.232	6.464				t-Test: Two-Sample Assuming Unequal Variances
6.016	8.60851	7.296	27.136	6.208	10.048
5.952	4.83104	6.592	13.44	9.856	7.808					Variable 1	Variable 2
10.368	5.48471	9.28	12.48	10.56	16.064				Mean	6.90674	16.8542
6.72	4.6601	8.256	10.368	5.824	6.272				Variance	2.09467	32.6931
5.824	5.34425	6.4	14.464	19.712	7.616				Observations	280	199
9.088	6.17739	10.24	27.264	8.384	25.6				Hypothesized Mean Difference	0
7.68	6.11138	8.32	11.328	5.632	4.608				df	216
6.784	7.81072	8.448	13.184	6.976	5.12				t Stat	-24.0016
7.552	5.17557	8.128	18.368	6.016	15.296				P(T<=t) one-tail	3.59449e-63
7.168	5.44295	9.216	23.552	18.432	5.184				t Critical one-tail	1.65194
10.496	5.22108	5.824	9.024	7.936	8.576				P(T<=t) two-tail	7.18898e-63
5.312	6.74999	9.408	15.872	6.272	9.088				t Critical two-tail	1.97101
8.192	4.8936	5.44	24.256	7.872	5.312
4.096	8.07257	11.456	17.92	6.528	35.712				WT vs ΔcdbAB/Pvan_cdbA-mCh (500 µM)
5.312	8.46598	6.592	14.656	7.424	38.528				t-Test: Two-Sample Assuming Unequal Variances
9.408	6.39119	5.568	22.976	10.368	33.728
6.848	9.02993	5.888	15.808	10.624	11.456					Variable 1	Variable 2
6.976	5.48471	7.04	14.784	6.912	33.728				Mean	6.90674	9.15046
5.888	6.4974	9.536	17.472	8.704	40.384				Variance	2.09467	14.6972
5.312	5.89604	11.712	15.232	8.832	21.76				Observations	280	500
6.272	5.85577	9.728	12.032	9.6	5.568				Hypothesized Mean Difference	0
7.616	6.42153	6.848	18.752	6.592	29.568				df	704
5.76	7.75328	6.464	25.408	8.448	19.456				t Stat	-11.6843
7.552	7.16331	9.664	22.592	9.408	7.616				P(T<=t) one-tail	2.97083e-29
6.784	9.68042	9.216	12.416	9.088	7.488				t Critical one-tail	1.64702
8.128	8.09765	6.848	12.288	16.192	16.896				P(T<=t) two-tail	5.94167e-29
5.376	6.42153	5.44	11.968	16.704	7.104				t Critical two-tail	1.96334
7.424	7.27303	8.064	21.248	5.248	13.632
5.12	6.60446	7.936	18.24	6.464	48.96				WT vs ΔcdbAB/Pvan_cdbA-mCh (0 µM)
6.336	17.7114	19.776	14.08	6.976	6.784				t-Test: Two-Sample Assuming Unequal Variances
5.952	5.96585	6.208	15.168	10.496	6.464
6.912	7.57708	9.088	10.368	13.504	5.376					Variable 1	Variable 2
8.064	7.04643	6.72	9.088	6.784	9.344				Mean	6.90674	19.4071
8.896	8.90098	6.272	14.848	12.096	13.312				Variance	2.09467	164.47
6.72	7.28332	9.728	10.752	6.848	6.784				Observations	280	204
9.152	9.26966	6.656	11.008	7.36	30.848				Hypothesized Mean Difference	0
7.296	5.72374	8.896	23.424	6.336	34.816				df	207
6.016	4.94684	8.96	22.656	6.336	9.408				t Stat	-13.8576
7.616	6.74248	6.4	16.64	7.104	15.68				P(T<=t) one-tail	1.25197e-31
7.936	6.1963	5.056	17.216	6.912	5.76				t Critical one-tail	1.65225
7.232	5.05665	11.264	13.952	6.72	22.848				P(T<=t) two-tail	2.50394e-31
5.76	9.77983	5.76	16.32	9.216	17.344				t Critical two-tail	1.97149
5.696	6.35729	6.848	25.92	7.808	33.6
7.36	6.72752	5.952	15.744	10.432	6.528
5.44	8.62316	7.936	24.704	13.568	30.4
5.76	8.45522	5.952	13.44	11.008	23.424
6.528	7.85897	7.36	9.664	5.312	36.288
6.912	10.7724	6.016	19.904	14.4	22.528
8.768	6.82898	7.616	16.384	8	28.608
6.464	5.29181	6.336	19.008	13.888	27.648
6.144	6.08922	6.272	13.824	6.08	25.216
6.784	7.60124	6.592	19.776	6.528	11.456
6.4	5.25978	5.056	14.848	12.544	24.256
7.616	6.95348	6.848	17.856	7.616	5.632
5.376	6.21422	6.784	14.848	6.528	13.568
6.144	6.57882	9.856	12.352	7.04	7.232
8.128	5.26781	8.448	13.248	16.576	22.72
9.28	6.29393	7.232	14.08	7.552	23.232
5.44	5.41805	6.592	27.264	9.792	7.36
8.64	10.1761	9.536	9.152	7.296	14.4
6.08	9.66577	6.4	16.576	7.552	5.44
5.376	5.61263	6.976	6.592	5.44	4.928
7.04	7.10376	9.088	9.024	9.088	40.96
7.104	5.72591	8.256	17.024	11.264	8.576
6.784	4.96729	6.016	18.624	6.016	6.528
10.368	5.77294	10.88	9.856	6.72	24.128
6.976	9.28022	6.528	14.4	11.584	11.392
6.592	8.41632	6.784	15.232	9.152	24.64
5.824	4.95537	9.344	11.776	6.016	35.264
5.376	4.76765	6.784	24.576	7.616	7.808
6.976	6.38193	10.752	10.112	6.144	31.424
5.504	6.62873	7.552	14.528	6.592	25.984
7.104	8.00791	7.168	15.872	10.048	16.768
10.112	7.5018	9.408	8.896	8.832	11.264
6.08	4.71059	6.656	21.632	5.44	30.72
5.504	7.03563	6.72	11.84	5.76	10.048
8.64	5.72148	7.68	11.328	9.344	22.4
5.568	7.33205	8.256	16.32	6.912	24.64
7.424	4.25837	11.328	39.36	6.976	33.088
6.144	8.03585	8.704	10.688	9.408	8
7.104	4.55	6.08	20.928	7.552	11.136
7.552	4.95877	9.28	9.28	12.416	5.184
6.08	7.81731	13.952	17.344	6.784	9.92
7.552	7.79133	8	27.712	6.784	9.792
5.248	11.152	10.112	11.52	9.6	6.336
6.272	5.48008	10.56	19.008	6.464	7.04
7.296	4.78004	8.192	18.56	6.528	6.976
6.592	5.55817	9.6	9.152	8.448	30.656
5.184	5.73328	6.08	13.376	17.92	26.944
7.488	5.5093	17.024	22.656	5.952	39.04
6.72	5.53073	6.656	15.232	6.592	20.992
9.472	5.72591	8.448	14.976	8.512	7.68
11.008	6.02224	8	15.488	6.528	8.64
6.656	7.68915	6.528	13.248	6.208	12.416
5.568	5.35373	9.28	18.432	8.512	5.632
10.304	8.98506	9.984	27.84	5.184	8.96
5.632	5.5185	7.296	26.624	10.048	4.416
6.912	7.67441	5.888	17.472	7.168	29.888
5.696	7.77613	8.768	21.632	9.152	5.12
6.848	5.31094	6.72	11.2	7.296	24.64
8.384	7.21002	10.24	12.992	9.024	38.592
6.336	5.02312	8.96	13.952	7.488	10.816
8.128	4.85372	6.016	17.344	8.256	6.272
7.872	8.00952	8.832	24.768	15.552	39.936
7.808	7.64685	10.112	14.848	12.16	10.624
6.976	6.17139	10.88	23.744	20.032	3.84
4.672	6.96805	7.488	12.16	6.144	5.76
5.952	5.14281	13.184	15.296	7.296	19.072
9.088	16.6049	6.656	13.824	9.344	4.608
5.504	6.4373	6.144	11.648	9.728	7.296
8.192	9.86391	5.824	12.48	8.32	21.12
7.744	6.37563	7.936	22.784	9.408	4.864
6.656	8.87401	8.576	14.464	9.088	6.4
4.992	5.79193	5.888	20.352	7.68	7.168
7.232	7.02272	10.496	15.616	7.872	7.296
7.488	7.87676	14.784	12.544	7.36	7.872
5.696	7.30896	9.536	13.184	6.336	18.56
9.28	8.54229	11.264	19.712	6.144	22.336
7.936	5.58395	19.264	19.136	5.888	6.4
6.848	8.20159	7.488	17.664	9.408	22.848
5.312	8.17782	7.744	14.912	7.68	39.04
7.552	6.9721	7.808	32.768	9.92	22.656
8.448	8.85331	8.32	24.512	8.064	28.224
6.912	4.87976	7.616	14.08	6.912	31.232
5.44	7.68211	7.424	14.72	13.696	20.992
5.184	5.67551	5.504	26.816	7.424	9.792
6.848	5.95451	9.408	12.352	15.104	22.464
7.936	6.89123	6.08	25.92	7.552	15.68
6.272	5.96444	6.272	9.728	7.744	40.96
6.464	7.5714	5.248	15.296	9.792	23.424
6.912	6.99709	6.976	29.376	15.104	24.384
4.992	5.37421	10.24	14.144	6.656	20.672
7.232	6.21422	5.056	13.696	31.232	23.936
6.912	5.01807	5.696	15.36	8.192	14.72
7.232	5.99452	4.736	19.584	6.656	56.768
5.44	6.22101	6.912	15.104	13.568	36.672
8	4.53512	6.4	13.44	8.384	10.688
5.632	5.77001	8.32	18.816	6.72	26.304
9.088	4.9005	8.384	13.248	5.632	53.504
6.4	6.6175	6.144	25.6	5.184	23.04
7.296	6.43467	11.328	14.464	8.384	32.192
7.68	6.95668	5.44	16.96	6.528	25.088
8.704	5.72591	7.488	20.48	5.952	26.496
7.424	5.2146	6.464	17.6	7.424	18.112
7.36	9.02087	5.632	7.232	12.224	35.392
8.768	5.22917	7.616	12.416	6.272	20.8
9.344	5.8745	7.488	13.632	6.784	10.56
5.184	5.84277	6.592	21.632	5.504	11.968
7.744	6.5	7.296	20.416	6.464	33.152
7.36	6.01523	8.256	19.264	7.104	16.704
6.272	6.61252	8.576	25.984	8.32	18.688
6.848	7.57444	6.72	14.72	5.12	26.88
6.784	6.7862	7.68	15.872	30.208	26.112
7.68	5.71557	7.104	17.28	9.216	34.944
7.232	5.34425	9.28	28.16	9.536	34.88
6.656	5.2146	6.272	13.376	15.488	18.688
5.376	6.99709	8.704	28.736	11.712	62.208
4.672	5.71113	7.36	15.04	9.792	69.504
11.648	4.5411	6.656	36.608	6.08	42.368
6.912	10.2275	6.976	23.936	7.104	27.456
7.744	4.94684	6.336	12.288	18.432	32.704
5.248	6.34741	9.792	14.208	5.504	31.36
5.184	7.73582	9.28	17.28	7.296	7.936
7.488	4.43717	6.08	14.592	6.976	22.336
6.784	8.32406	7.744	13.76	10.112	26.048
6.272	10.116	8	16.32	7.424	31.872
5.632	8.77187	7.232	30.272	7.552	58.752
6.528	6.35007	5.312	20.928	6.848	19.84
7.424	5.6646			15.04	33.792
6.912	5.14281			5.568	44.416
9.216	5.12141			8.256	19.328
14.208	4.44668			5.952	34.24
8.896	11.0277			10.624	16.192
8.448	5.08498			6.528
6.016	5.43052			10.24
5.312	9.44724			10.112
5.44	6.32647			5.568
7.296	6.13438			8.832
7.744	7.17915			9.28
7.232	7.41114			6.656
7.104	5.128			9.024
7.104	8.94358			9.728
6.912				11.776
8.64				8.064
5.312				16.32
4.992				8.256
6.208				5.888
5.632				5.632
5.632				6.208
6.336				6.272
6.464				12.48
7.104				17.344
7.872				7.68
5.952				7.936
7.296				9.984
6.208				9.088
7.488				5.952
4.8				8.704
5.952				9.664
6.464				26.368
6.08				7.424
6.272				13.76
7.296				8.512
8.896				7.232
5.568				6.08
11.008				9.536
6.144				5.504
6.528				9.472
6.4				9.28
7.808				7.936
4.736				6.976
5.952				24.32
7.936				8.256
7.04				5.76
5.568				7.168
5.76				7.488
6.976				9.088
6.784				8.704
5.44				6.336
7.296				5.632
5.632				8.064
7.68				7.68
5.888				15.488
5.696				5.568
6.976				11.328
7.36				8.64
5.696				5.44
8.256				19.2
6.016				7.68
8.896				8.96
7.872				10.176
5.504				9.664
8.128				6.336
4.992				5.824
5.248				8.256
7.36				5.632
6.592				5.888
5.568				9.216
6.976				7.552
6.976				5.568
5.632				6.08
7.488				7.616
8.512				11.392
5.376				8.576
9.088				9.472
9.088				8.576
5.44				6.144
13.824				7.232
5.184				6.144
				6.08
				8.96
				6.08
				6.72
				6.272
				8.576
				5.632
				7.488
				8.576
				6.528
				5.952
				7.296
				6.272
				9.152
				6.336
				5.824
				6.784
				7.552
				6.336
				6.528
				7.104
				9.216
				15.552
				8.448
				7.296
				8.64
				15.744
				14.016
				17.472
				11.712
				7.232
				8.64
				8.576
				7.104
				9.856
				5.632
				5.696
				6.464
				6.592
				10.88
				9.216
				19.2
				5.248
				8.832
				7.488
				10.048
				17.6
				7.808
				10.176
				6.08
				6.592
				9.664
				16.384
				8.96
				12.544
				8.064
				11.136
				8
				14.272
				6.272
				6.016
				7.168
				24.64
				15.424
				8.64
				6.272
				5.568
				9.408
				16.192
				9.984
				11.712
				5.952
				10.112
				6.72
				10.432
				13.248
				18.944
				7.552
				10.496
				6.144
				6.208
				10.752
				8.192
				8
				13.12
				8.896
				6.08
				8.64
				6.08
				10.56
				14.656
				7.552
				9.728
				9.088
				6.72
				9.536
				16.32
				15.872
				6.784
				9.6
				6.976
				8.256
				15.232
				6.528
				15.616
				7.936
				6.016
				16.128
				12.608
				6.272
				7.808
				24.128
				6.464
				6.272
				9.856
				8.896
				5.888
				9.216
				8.448
				15.68
				10.048
				7.936
				12.992
				8.64
				9.856
				6.208
				5.44
				10.304
				5.824
				5.248
				8.192
				13.888
				8.064
				13.12
				6.144
				5.76
				31.232
				6.208
				12.928
				6.912
				6.144
				14.08
				8.448
				8.64
				7.296
				5.952
				6.4
				18.048
				7.744
				9.728
				7.232
				16.32
				9.088
				18.56
				6.976
				9.024
				6.464
				9.664
				9.728
				9.6
				7.04
				10.816
				10.688
				8.768
				11.392
				10.304
				22.336
				8
				6.784
				10.752
				8.256
				9.28
				14.848
				11.904
				8.512
				6.4
				6.848
				7.488
				11.456
				14.464
				12.864
				8.256
				7.68
				8
				7.232
				14.848
				8.704
				5.568
				12.16
				7.168
				6.848
				14.08
				9.216
				5.952
				9.344
				5.952
				8.448
				6.784
				13.568
				7.936
				8.768
				6.208
				7.104
				6.272
				8.576
				5.824
				8.256
				5.888
				6.336
				6.08
				10.816
				8.448
				13.568
				7.936
				7.488
				7.36
				6.656
				7.68
				5.824
				8.256

## Sheet: Fig. 4c(2)
WT	ΔcdbA/Pvan_cdbA-mCh (0 µM, 0h)	ΔcdbA/Pvan_cdbA-mCh (0 µM, 4h)	ΔcdbA/Pvan_cdbA-mCh (0 µM, 8h)	ΔcdbA/Pvan_cdbA-mCh (0 µM, 15h)	ΔcdbA/Pvan_cdbA-mCh (0 µM, 24h)
5.504	8.128	9.088	6.912	11.072	24.512		WT vs ΔcdbA/Pvan_cdbA-mCh (0 µM, 0h)
4.864	7.936	9.792	10.688	9.792	19.264		t-Test: Two-Sample Assuming Unequal Variances
5.504	7.104	12.736	13.12	5.696	19.136
6.016	7.04	10.496	12.224	18.304	14.464			Variable 1	Variable 2
9.088	10.048	6.08	13.504	8.448	19.712		Mean	6.90674	7.9919
9.472	4.864	7.936	6.656	11.776	22.4		Variance	2.09467	4.45168
5.952	6.848	7.552	5.696	10.304	11.84		Observations	280	316
5.184	5.952	6.784	8.576	9.216	10.432		Hypothesized Mean Difference	0
6.592	6.4	6.336	8.768	8.832	14.272		df	560
6.656	8.064	6.144	7.04	13.184	14.464		t Stat	-7.38893
6.336	10.112	9.92	6.976	6.912	12.032		P(T<=t) one-tail	2.70523e-13
6.784	8.064	14.08	10.24	6.272	11.968		t Critical one-tail	1.64758
5.76	13.696	7.936	6.016	19.456	19.264		P(T<=t) two-tail	5.41045e-13
6.016	6.592	6.016	8.32	9.408	20.16		t Critical two-tail	1.96421
5.696	8	9.024	17.152	18.624	12.736
6.144	7.552	6.592	11.456	5.952	18.048		WT vs ΔcdbA/Pvan_cdbA-mCh (0 µM, 4h)
6.272	7.936	12.992	7.552	13.12	33.152		t-Test: Two-Sample Assuming Unequal Variances
6.144	11.968	8.448	10.56	11.008	22.592
5.44	8.064	5.76	6.592	12.992	13.312			Variable 1	Variable 2
6.336	8.96	8.384	7.424	8.896	17.792		Mean	6.90674	9.08128
8.704	7.68	5.632	7.488	23.04	9.536		Variance	2.09467	9.75344
7.744	6.912	9.664	11.52	7.552	11.84		Observations	280	200
6.208	7.36	13.696	10.176	7.552	19.328		Hypothesized Mean Difference	0
7.808	9.728	6.528	6.4	6.272	18.88		df	260
7.296	9.088	5.76	9.088	13.568	17.024		t Stat	-9.1688
5.696	6.784	10.432	7.808	9.408	15.104		P(T<=t) one-tail	7.53317e-18
5.312	6.72	11.136	7.168	8.512	13.312		t Critical one-tail	1.65074
7.808	9.664	9.344	5.888	5.952	16.64		P(T<=t) two-tail	1.50663e-17
5.504	5.504	10.88	9.728	10.176	18.688		t Critical two-tail	1.96913
6.656	4.48	10.624	14.592	13.376	20.48
6.976	6.912	6.72	6.144	12.928	23.872		WT vs ΔcdbA/Pvan_cdbA-mCh (0 µM, 8h)
6.016	6.336	5.76	5.568	11.136	19.328		t-Test: Two-Sample Assuming Unequal Variances
5.952	11.52	11.264	10.24	11.328	12.032
10.368	7.424	8	9.664	14.976	13.184			Variable 1	Variable 2
6.72	5.504	9.536	5.824	12.288	16.384		Mean	6.90674	8.63535
5.824	9.024	9.088	10.112	14.272	10.304		Variance	2.09467	5.7992
9.088	15.68	13.312	11.584	6.528	11.264		Observations	280	220
7.68	7.552	10.432	6.336	11.648	12.416		Hypothesized Mean Difference	0
6.784	6.464	7.232	8.384	11.52	15.552		df	339
7.552	5.824	6.208	6.016	14.4	12.992		t Stat	-9.39666
7.168	6.912	12.992	5.824	6.208	8.768		P(T<=t) one-tail	4.29749e-19
10.496	9.92	9.6	9.344	18.496	20.544		t Critical one-tail	1.64936
5.312	8.576	12.416	8.448	20.8	10.432		P(T<=t) two-tail	8.59499e-19
8.192	9.792	10.24	12.608	7.232	19.904		t Critical two-tail	1.96699
4.096	11.008	6.72	5.44	12.352	14.656
5.312	5.568	8.576	8.128	16	13.824		WT vs ΔcdbA/Pvan_cdbA-mCh (0 µM, 15h)
9.408	6.464	8.384	5.952	22.144	18.752		t-Test: Two-Sample Assuming Unequal Variances
6.848	10.88	11.584	11.456	13.248	11.584
6.976	6.976	9.984	9.728	13.376	16.768			Variable 1	Variable 2
5.888	7.936	6.848	7.808	15.04	25.024		Mean	6.90674	12.0486
5.312	5.824	5.824	6.144	11.2	14.272		Variance	2.09467	15.7866
6.272	6.336	8.192	14.912	8.832	14.784		Observations	280	200
7.616	5.76	11.072	7.872	11.2	10.432		Hypothesized Mean Difference	0
5.76	10.624	5.312	7.296	11.264	16.576		df	237
7.552	7.808	7.808	9.088	17.472	22.4		t Stat	-17.4917
6.784	6.208	5.952	6.912	12.48	19.008		P(T<=t) one-tail	7.48285e-45
8.128	9.216	12.288	5.504	13.952	14.208		t Critical one-tail	1.65131
5.376	8.576	9.792	8.512	14.464	15.36		P(T<=t) two-tail	1.49657e-44
7.424	6.656	7.168	11.776	12.48	18.24		t Critical two-tail	1.97002
5.12	8.384	7.488	10.176	11.968	15.232
6.336	8.448	8.896	11.52	7.296	15.936		WT vs ΔcdbA/Pvan_cdbA-mCh (0 µM, 24h)
5.952	7.424	6.08	14.016	17.6	17.472		t-Test: Two-Sample Assuming Unequal Variances
6.912	7.296	9.472	8.576	8.256	13.12
8.064	9.024	6.912	5.184	10.304	11.584			Variable 1	Variable 2
8.896	5.632	7.808	10.176	9.216	22.464		Mean	6.90674	16.9971
6.72	9.216	4.928	8.064	8.192	15.552		Variance	2.09467	18.3756
9.152	8.576	9.216	7.232	14.08	9.536		Observations	280	231
7.296	7.488	16.128	6.848	27.84	15.36		Hypothesized Mean Difference	0
6.016	6.08	9.152	6.144	13.632	18.944		df	273
7.616	7.488	7.744	8.448	14.848	16.384		t Stat	-34.2039
7.936	7.552	15.68	8.896	14.528	13.312		P(T<=t) one-tail	5.34169e-101
7.232	7.296	9.088	8.512	7.68	11.584		t Critical one-tail	1.65045
5.76	6.336	7.872	7.808	8.768	24.256		P(T<=t) two-tail	1.06834e-100
5.696	7.36	17.664	6.784	17.344	14.336		t Critical two-tail	1.96869
7.36	9.856	4.544	6.976	6.464	13.184
5.44	11.008	5.952	6.976	9.408	13.184
5.76	8.576	5.696	14.656	10.112	16.768
6.528	8.896	11.008	10.112	17.728	12.992
6.912	11.712	5.824	8.32	11.072	15.36
8.768	5.824	11.008	6.016	8.064	14.848
6.464	7.552	6.016	10.752	7.104	14.976
6.144	5.376	7.872	9.728	12.416	11.456
6.784	10.56	9.152	9.216	10.112	23.424
6.4	8.768	8.256	12.096	12.096	28.544
7.616	6.528	6.336	10.432	14.848	19.072
5.376	8	10.88	10.944	9.28	20.352
6.144	11.84	22.208	5.952	16.832	13.44
8.128	8.448	11.2	7.744	18.24	10.688
9.28	6.848	7.424	5.696	7.552	15.168
5.44	8.32	6.144	8.768	17.472	17.6
8.64	10.112	8.448	18.88	17.664	16.704
6.08	6.272	8	12.992	7.936	13.632
5.376	7.552	6.784	6.144	9.92	18.304
7.04	4.16	5.568	11.776	14.144	16
7.104	6.464	9.92	9.408	9.792	20.16
6.784	5.312	10.176	7.104	10.688	16.512
10.368	6.08	5.696	8.384	12.736	16.768
6.976	8.32	6.592	9.408	11.2	18.88
6.592	13.76	6.464	10.176	3.712	18.88
5.824	13.12	7.232	6.016	2.56	20.992
5.376	8.64	9.472	10.688	7.616	17.6
6.976	13.696	10.176	7.808	15.424	15.04
5.504	7.104	6.336	6.784	8.192	15.68
7.104	8.96	10.496	6.272	13.312	20.352
10.112	11.776	5.376	11.648	14.784	12.736
6.08	5.76	5.376	10.112	15.36	20.16
5.504	5.312	5.184	6.016	9.6	15.488
8.64	10.112	6.272	10.816	8.576	18.496
5.568	13.312	6.272	10.944	9.664	23.04
7.424	8.064	12.16	8.384	12.736	20.48
6.144	10.368	8.896	9.664	12.352	19.648
7.104	8.832	7.232	8	19.264	23.616
7.552	6.72	11.072	7.36	10.304	17.088
6.08	9.024	16.448	7.424	12.544	13.632
7.552	8.576	9.216	10.24	13.952	15.68
5.248	12.544	7.296	6.464	12.672	13.376
6.272	6.08	10.624	7.808	6.848	19.2
7.296	9.6	9.6	10.624	10.176	17.024
6.592	8.896	10.752	5.056	11.264	17.856
5.184	8.832	7.296	12.352	9.536	13.312
7.488	10.24	6.848	6.464	11.456	22.336
6.72	10.944	9.024	6.4	13.504	14.016
9.472	6.144	8.384	8.96	11.52	20.032
11.008	8.896	6.912	11.072	13.312	18.624
6.656	8.192	11.328	9.6	11.264	19.712
5.568	9.408	8.32	6.976	11.712	10.24
10.304	8.832	12.672	8.896	7.744	16.256
5.632	8.896	7.488	5.376	15.872	11.84
6.912	5.824	14.72	12.48	13.056	16.896
5.696	6.4	10.56	7.936	7.808	20.096
6.848	7.424	6.72	7.68	16.96	14.592
8.384	7.552	5.056	9.984	11.52	19.968
6.336	9.6	9.536	6.144	11.52	9.408
8.128	5.376	9.472	7.04	16.704	12.032
7.872	14.08	9.6	9.28	8.448	21.824
7.808	11.264	6.912	6.464	11.456	11.136
6.976	9.984	12.288	6.208	22.016	14.72
4.672	6.016	8.704	8.064	15.552	23.936
5.952	12.928	10.048	5.824	14.848	15.36
9.088	9.216	12.8	8.064	11.648	18.88
5.504	11.008	10.24	7.296	10.752	12.224
8.192	8.96	8.576	7.616	18.304	16.896
7.744	5.056	24.96	9.152	20.032	27.776
6.656	11.968	5.632	9.088	13.12	16.448
4.992	5.888	12.992	6.784	7.616	22.208
7.232	6.272	14.272	9.472	16.896	19.264
7.488	6.208	9.088	5.568	12.352	16.896
5.696	12.032	8.576	6.144	6.592	13.824
9.28	5.952	16.064	11.968	16.64	12.736
7.936	11.008	10.176	9.344	13.248	16.704
6.848	9.536	6.336	12.992	17.664	19.776
5.312	5.76	10.496	5.568	9.728	18.816
7.552	6.4	7.296	8.768	7.872	11.776
8.448	5.44	9.28	6.656	7.296	17.344
6.912	13.44	6.72	5.44	17.088	14.208
5.44	7.744	6.272	9.856	7.488	20.416
5.184	5.824	7.936	15.424	15.744	23.872
6.848	6.528	7.744	5.888	19.776	14.272
7.936	8.96	8.128	6.272	11.456	17.216
6.272	5.568	9.152	6.016	14.208	16.384
6.464	4.544	9.344	8.576	10.752	15.104
6.912	9.664	13.76	6.016	12.8	18.56
4.992	6.272	5.44	10.432	14.72	13.12
7.232	5.888	6.592	5.888	11.008	29.056
6.912	4.736	6.016	6.336	9.408	11.328
7.232	8.64	8.64	9.28	8.96	27.648
5.44	6.08	9.024	7.104	11.2	20.608
8	9.856	9.92	11.712	12.608	14.72
5.632	6.4	10.816	7.36	13.632	17.024
9.088	8.64	6.528	7.424	9.216	11.072
6.4	7.616	7.872	12.608	12.544	17.088
7.296	6.144	9.92	10.368	11.584	19.392
7.68	6.336	10.24	5.376	8	18.304
8.704	6.592	12.288	10.432	15.744	23.68
7.424	6.016	7.808	9.664	9.152	10.624
7.36	5.76	6.4	11.584	15.808	22.72
8.768	8.256	7.04	8.96	6.528	15.36
9.344	6.848	7.872	9.152	12.16	23.488
5.184	6.72	14.336	7.232	12.928	20.032
7.744	6.72	20.608	7.872	8.576	23.488
7.36	7.936	5.632	9.088	10.24	20.928
6.272	7.744	6.528	8.832	7.168	17.92
6.848	5.504	12.8	10.24	13.568	12.928
6.784	8.32	8.768	9.088	6.272	14.272
7.68	7.552	8.256	7.744	12.352	22.528
7.232	6.144	6.656	7.04	14.912	17.664
6.656	8.576	7.808	6.464	12.608	17.024
5.376	8.32	11.712	10.304	9.152	13.952
4.672	9.6	13.888	12.8	16.448	17.536
11.648	10.688	6.208	11.328	11.136	24.256
6.912	10.112	8.32	11.648	10.432	20.032
7.744	12.096	8.512	7.808	8.512	13.312
5.248	12.032	11.52	10.496	9.152	13.952
5.184	7.552	16.768	6.656	9.152	16.896
7.488	5.824	8.32	6.272	10.176	18.304
6.784	11.392	8.832	10.048	11.2	9.536
6.272	7.104	10.432	12.544	21.632	20.16
5.632	6.912	6.592	5.632	17.728	19.264
6.528	6.4	7.168	8.64	16.768	20.416
7.424	9.664	5.568	9.024	13.184	22.656
6.912	6.208		6.912		21.12
9.216	9.984		6.464		16.704
14.208	7.872		8		15.552
8.896	5.76		7.552		11.136
8.448	11.84		5.888		13.952
6.016	7.936		6.656		24.576
5.312	5.696		6.336		23.168
5.44	7.04		7.104		17.344
7.296	10.88		11.008		17.728
7.744	5.248		9.216		14.72
7.232	6.656		8.448		17.536
7.104	10.368		8.832		13.568
7.104	7.36		6.464		18.88
6.912	6.528		7.424		12.032
8.64	9.024		9.472		17.6
5.312	6.464		5.76		17.792
4.992	13.504		6.912		27.328
6.208	5.248		7.936		20.864
5.632	6.656		8.256		15.04
5.632	5.824		10.368		8.32
6.336	5.504				16.32
6.464	6.016				23.68
7.104	6.4				20.544
7.872	7.68				10.24
5.952	5.376				18.304
7.296	6.528				11.456
6.208	9.28				21.568
7.488	5.568				19.776
4.8	9.024				12.864
5.952	7.808				19.072
6.464	7.488				12.928
6.08	4.992
6.272	11.52
7.296	7.616
8.896	8.576
5.568	8.384
11.008	9.28
6.144	11.584
6.528	5.76
6.4	10.56
7.808	7.168
4.736	9.664
5.952	7.68
7.936	9.28
7.04	10.688
5.568	6.208
5.76	5.824
6.976	8.192
6.784	8.448
5.44	6.592
7.296	6.528
5.632	6.336
7.68	6.592
5.888	5.632
5.696	8.96
6.976	5.952
7.36	6.784
5.696	8.768
8.256	8.64
6.016	11.904
8.896	7.552
7.872	10.56
5.504	6.208
8.128	12.288
4.992	6.976
5.248	6.656
7.36	8.896
6.592	8.96
5.568	6.08
6.976	10.752
6.976	5.568
5.632	9.792
7.488	5.568
8.512	11.456
5.376	10.304
9.088	7.232
9.088	6.72
5.44	6.912
13.824	9.28
5.184	9.024
	8.064
	6.08
	5.504
	8.32
	6.592
	6.464
	9.152
	9.92
	5.248
	9.664
	6.784
	8.704
	5.952
	6.72
	8.704
	6.016
	10.944
	8.448
	6.336
	6.4
	6.08
	6.08
	6.912
	6.784
	8.192
	7.488
	6.336
	6.08
	5.824
	5.376
	8.256
	5.888
	6.784
	7.36
	11.52
	7.232

## Sheet: Fig. 6a
	CdbA µM	fraction bound (1)	fraction bound (2)				CdbA µM	fraction bound (1)	fraction bound (2)				CdbA µM	fraction bound (1)	fraction bound (2)				CdbA µM	fraction bound (1)	fraction bound (2)
	0	0	0				0	0	0				0	0	0				0	0	0
	0.1	0.0257906	0.0994302				0.1	0.16424	0.038841				0.1	-0.0654923	0.00935429				0.1	-0.0581277	-0.0596153
	0.2	0.197738	0.33278				0.2	0.326282	0.141594				0.2	0.0553301	0.141837				0.2	-0.0884044	0.0389796
	0.5	0.732154	0.770163				0.5	0.619256	0.768393				0.5	0.24625	0.337033				0.5	-0.0188879	0.0199767
	1	0.845663	0.917308				1	0.651449	0.911092				1	0.571904	0.487581				1	0.122325	0.0229971
	2	0.915335	0.948018				2	0.690325	0.939917				2	0.766471	0.821492				2	0.218099	0.198714
	4	0.941964	0.966345				4	0.822332	0.961906				4	0.857983	0.886465				4	0.492357	0.48544

## Sheet: Fig. 6c
CdbA µM	fraction bound (1)	fraction bound (2)					CdbA µM	fraction bound (1)	fraction bound (2)				CdbA µM	fraction bound (1)	fraction bound (2)
0	0	0					0	0	0				0	0	0
0.1	0.0348328	0.0501448					0.1	-0.116538	0.0574319				0.1	0.0277817	0.0431329
0.2	0.111915	0.0562336					0.2	0.0141415	0.0279524				0.2	0.0143493	0.0542703
0.5	0.639082	0.442051					0.5	0.0998235	0.0684495				0.5	0.105765	0.0559256
1	0.816887	0.822855					1	0.51934	0.410533				1	0.200565	0.156194
2	0.929618	0.892193					2	0.929193	0.731047				2	0.373976	0.497847
4	0.939246	0.920258					4	0.986341	0.925168				4	0.504796	0.875798
	.....TCCTACAGATGCGCACAC.....						.....TCCTGTAGATGCGCACAC.....						.....TCCTGTAGATGCGCGTAC.....

## Sheet: Fig. 6d
MXAN_0698	WT	ΔcdbA/Pvan_cdbA-mCh (0 µM, 24h)				MXAN_0698 WT vs ΔcdbA/Pvan_cdbA-mCh (0 µM, 24h)
Replicate 1	0.93348	0.607648				t-Test: Two-Sample Assuming Unequal Variances
Replicate 2	0.959653	0.574839
Replicate 3	1.1163	0.426879					Variable 1	Variable 2
						Mean	1.00314	0.536455
						Variance	0.00977434	0.00927439
						Observations	3	3
						Hypothesized Mean Difference	0
						df	4
						t Stat	5.85673
						P(T<=t) one-tail	0.0021207
						t Critical one-tail	2.13185
						P(T<=t) two-tail	0.00424139
						t Critical two-tail	2.77645
MXAN_5498	WT	ΔcdbA/Pvan_cdbA-mCh (0 µM, 24h)				MXAN_5498 WT vs ΔcdbA/Pvan_cdbA-mCh (0 µM, 24h)
Replicate 1	0.717546	1.84043				t-Test: Two-Sample Assuming Unequal Variances
Replicate 2	1.23173	1.12156
Replicate 3	1.13145	0.717614					Variable 1	Variable 2
						Mean	1.02691	1.22653
						Variance	0.0742924	0.323442
						Observations	3	3
						Hypothesized Mean Difference	0
						df	3
						t Stat	-0.548256
						P(T<=t) one-tail	0.310839
						t Critical one-tail	2.35336
						P(T<=t) two-tail	0.621679
						t Critical two-tail	3.18245
MXAN_6483	WT	ΔcdbA/Pvan_cdbA-mCh (0 µM, 24h)				MXAN_6483 WT vs ΔcdbA/Pvan_cdbA-mCh (0 µM, 24h)
Replicate 1	0.873127	0.560106				t-Test: Two-Sample Assuming Unequal Variances
Replicate 2	0.85774	0.613619
Replicate 3	1.33526	0.163449					Variable 1	Variable 2
						Mean	1.02204	0.445724
						Variance	0.0736389	0.0604754
						Observations	3	3
						Hypothesized Mean Difference	0
						df	4
						t Stat	2.72575
						P(T<=t) one-tail	0.0263367
						t Critical one-tail	2.13185
						P(T<=t) two-tail	0.0526733
						t Critical two-tail	2.77645
MXAN_4362	WT	ΔcdbA/Pvan_cdbA-mCh (0 µM, 24h)				MXAN_4362 WT vs ΔcdbA/Pvan_cdbA-mCh (0 µM, 24h)
Replicate 1	0.925646	1.26091				t-Test: Two-Sample Assuming Unequal Variances
Replicate 2	0.963736	1.6933
Replicate 3	1.12098	1.20083					Variable 1	Variable 2
						Mean	1.00345	1.38501
						Variance	0.0107218	0.0721833
						Observations	3	3
						Hypothesized Mean Difference	0
						df	3
						t Stat	-2.29527
						P(T<=t) one-tail	0.0527223
						t Critical one-tail	2.35336
						P(T<=t) two-tail	0.105445
						t Critical two-tail	3.18245
MXAN_4328	WT	ΔcdbA/Pvan_cdbA-mCh (0 µM, 24h)				MXAN_4328 WT vs ΔcdbA/Pvan_cdbA-mCh (0 µM, 24h)
Replicate 1	1.15489	0.797807				t-Test: Two-Sample Assuming Unequal Variances
Replicate 2	0.924201	0.729959
Replicate 3	0.936896	0.858155					Variable 1	Variable 2
						Mean	1.00533	0.795307
						Variance	0.0168172	0.00411319
						Observations	3	3
						Hypothesized Mean Difference	0
						df	3
						t Stat	2.51443
						P(T<=t) one-tail	0.0432999
						t Critical one-tail	2.35336
						P(T<=t) two-tail	0.0865998
						t Critical two-tail	3.18245
MXAN_3850	WT	ΔcdbA/Pvan_cdbA-mCh (0 µM, 24h)				MXAN_3850 WT vs ΔcdbA/Pvan_cdbA-mCh (0 µM, 24h)
Replicate 1	1.13473	0.253948				t-Test: Two-Sample Assuming Unequal Variances
Replicate 2	0.93802	0.227823
Replicate 3	0.9395	0.153669					Variable 1	Variable 2
						Mean	1.00408	0.211813
						Variance	0.0128014	0.00270617
						Observations	3	3
						Hypothesized Mean Difference	0
						df	3
						t Stat	11.0195
						P(T<=t) one-tail	0.000800254
						t Critical one-tail	2.35336
						P(T<=t) two-tail	0.00160051
						t Critical two-tail	3.18245
MXAN_4058	WT	ΔcdbA/Pvan_cdbA-mCh (0 µM, 24h)				MXAN_4058 WT vs ΔcdbA/Pvan_cdbA-mCh (0 µM, 24h)
Replicate 1	0.795991	0.222159				t-Test: Two-Sample Assuming Unequal Variances
Replicate 2	1.00734	0.177311
Replicate 3	1.24714	0.315132					Variable 1	Variable 2
						Mean	1.01682	0.238201
						Variance	0.0509508	0.00494164
						Observations	3	3
						Hypothesized Mean Difference	0
						df	2
						t Stat	5.70442
						P(T<=t) one-tail	0.0146917
						t Critical one-tail	2.91999
						P(T<=t) two-tail	0.0293833
						t Critical two-tail	4.30265

## Sheet: Fig. 8a
WT/Pnat_ParB-YFP		ΔcdbA/Pvan_cdbA-mCh/Pnat_ParB-YFP (500 µM)		WT/Pnat_ParB-YFP (8h cephalexin)		ΔcdbA/Pvan_cdbA-mCh/Pnat_ParB-YFP (0 µM)
length (µm)	# clusters	length (µm)	# clusters	length (µm)	# clusters	length (µm)	# clusters
9.792	2	6.208	2	16.768	4	11.136	1
8	2	5.824	1	14.528	4	17.664	2
6.272	2	8.896	2	13.44	3	16.64	4
7.552	2	7.168	2	19.264	5	17.472	3
7.488	2	9.024	2	13.76	3	17.28	4
9.088	2	8.384	2	15.936	4	18.752	4
7.936	2	10.24	2	12.416	5	27.264	5
5.824	1	7.36	2	10.688	2	17.152	5
5.184	2	8.704	4	15.232	4	13.12	0
6.336	2	6.784	2	13.376	5	14.464	3
6.528	2	10.944	2	20.608	8	9.984	2
6.528	2	6.528	2	20.16	2	9.216	1
8.32	2	9.984	2	15.744	4	22.72	4
7.36	2	10.624	2	18.624	3	19.84	3
6.784	2	5.952	2	18.048	4	15.808	4
7.488	2	8.192	2	12.928	4	18.048	4
5.824	2	6.528	2	26.752	6	20.096	4
6.592	2	7.232	2	15.424	4	19.904	5
5.184	1	10.368	2	19.136	4	18.368	3
5.44	2	7.04	2	13.056	4	13.696	3
11.52	2	8.128	2	11.52	4	11.648	4
6.272	2	8.64	2	12.864	3	9.856	2
8.064	2	6.976	2	15.552	4	11.136	3
5.824	2	6.4	2	14.4	5	23.424	3
5.504	2	9.92	2	16.32	3	14.912	2
8.96	2	9.792	3	15.936	5	20.416	5
6.976	2	13.696	4	20.224	5	13.12	3
5.888	2	8.64	3	12.096	1	12.672	3
8.448	2	8.768	2	13.056	6	15.04	3
7.04	2	9.216	2	7.744	1	15.68	3
6.016	2	6.656	2	12.736	4	15.488	2
4.992	2	5.952	1	16.256	4	14.656	3
5.184	2	8.256	2	14.016	4	16.64	4
6.208	2	9.408	2	12.032	4	26.176	4
5.76	2	5.44	2	10.816	4	17.6	5
5.312	2	10.432	2	11.904	4	17.92	4
5.184	2	9.152	2	18.432	4	21.888	6
8.192	2	5.952	0	13.888	4	25.088	5
7.168	2	7.296	2	17.984	4	25.792	7
7.872	2	11.008	2	13.696	3	22.912	4
4.928	2	8.128	2	15.104	4	14.592	3
6.848	1	9.472	4	18.688	4	22.4	5
5.12	2	9.408	2	14.144	5	8.96	3
5.248	2	5.824	2	16.064	5	22.784	5
5.696	2	6.848	2	12.032	4	13.248	3
6.784	2	12.672	2	11.456	4	15.616	4
7.744	2	6.784	2	17.152	3	26.24	5
7.104	2	7.616	2	16.064	3	23.296	5
8.384	2	14.784	2	14.592	4	21.312	4
6.848	2	7.232	2	17.664	6	17.728	5
8.384	3	9.984	2	21.12	4	17.152	3
7.552	2	9.216	2	15.168	3	19.2	4
7.872	2	12.544	2	19.52	5	22.656	7
6.976	2	8.96	2	11.84	3	30.336	5
5.504	1	11.392	3	16.704	4	21.76	5
9.216	2	6.656	2	13.696	4	22.464	4
7.104	2	12.416	2	14.016	1	23.168	6
5.056	2	8.256	2	12.928	3	21.504	6
7.616	2	5.824	2	20.864	7	14.72	5
8.32	2	6.144	2	14.144	4	29.696	5
5.696	2	6.976	2	17.408	6	15.168	4
7.04	2	7.616	2	17.728	7	17.92	3
6.976	2	8.768	2	13.632	3	16.768	4
9.344	2	6.912	2	12.608	4	20.672	5
8.192	2	9.024	2	15.552	4	12.032	2
9.792	2	9.28	2	18.304	4	24.576	5
5.824	2	8.768	2	13.632	4	17.152	3
6.656	2	8.384	2	14.336	4	19.84	1
6.912	2	8.576	2	15.552	4	23.552	4
8.768	2	6.4	1	13.12	3	24.32	6
6.144	2	6.72	2	16	4	11.712	3
8.576	2	6.272	2	18.24	4	12.8	3
8.64	2	6.528	2	16.896	4	23.232	4
5.696	2	6.528	2	19.136	4	13.44	2
7.232	2	6.336	2	20.352	6	22.976	3
7.744	2	6.528	1	11.712	4	18.816	5
6.784	2	7.168	1	13.248	4	16.064	4
5.632	2	8.448	2	20.48	6	26.88	4
6.784	2	6.784	2	16.896	4	21.44	4
8.256	2	7.808	1	22.272	5	24.384	5
7.552	2	6.4	2	15.936	4	24.448	3
5.952	2	7.04	2	8.448	2	15.424	4
10.56	2	9.728	2	6.272	2	9.92	2
7.296	2	7.872	2	17.792	6	20.736	4
8.896	2	8.96	2	19.072	4	17.984	0
6.272	2	7.488	2	24.32	4	16.128	3
6.016	2	9.216	2	17.024	7	11.456	2
6.144	2	5.824	2	12.736	3	25.344	6
7.104	2	7.104	2	21.888	8	19.712	4
8.96	2	5.888	2	19.008	4	21.76	5
6.208	2	7.808	2	17.984	6	13.12	0
7.36	2	6.912	2	22.08	5	16.256	3
6.08	2	7.936	2	13.056	4	29.824	7
7.936	2	7.872	2	17.024	6	9.28	2
5.76	2	9.728	2	16.704	4	12.032	4
9.28	2	9.088	1	13.824	4	12.736	1
6.016	2	5.888	0	14.976	2	18.496	3
5.696	2	9.408	2	19.52	8	20.416	6
5.632	2	7.808	2	19.968	8	13.312	3
6.016	2	8.32	2	31.616	6	21.632	4
5.632	2	5.44	2	14.144	4	22.4	4
8.32	2	5.376	2	13.888	4	13.568	4
8.064	1	8.704	2	17.92	5	20.288	5
11.712	3	8.32	2	11.584	4	19.584	4
8.192	2	10.048	2	18.176	4	16.384	4
7.808	2	7.168	2	15.872	4	28.16	5
5.76	2	10.048	2	19.776	4	13.44	5
5.76	2	10.304	2	23.168	5	12.544	0
5.952	2	5.824	1	17.344	5	9.92	2
6.08	1	8.128	2	23.168	4	19.136	4
5.376	2	17.344	4	17.344	6	21.504	6
7.744	0	11.456	2	6.464	0	18.432	3
6.912	1	10.304	2	17.664	4	19.072	3
6.592	2	8.768	2	14.528	3	28.288	5
5.568	0	6.72	2	5.376	0	21.504	6
6.08	2	8.768	2	13.696	2	23.872	4
5.44	2	7.552	2	17.024	4	17.088	3
7.68	2	5.824	2	17.344	5	20.032	4
5.184	0	7.808	2	7.552	1	16.128	0
13.12	1	6.976	2	9.216	3	23.552	4
6.848	2	7.168	2	14.208	4	18.24	4
8.448	2	6.144	2	20.16	4	16.384	2
5.056	2	11.712	3	22.848	6	12.48	4
5.632	2	6.272	2	14.72	4	8.448	4
6.144	2	6.4	1	14.4	3	17.28	5
6.656	2	10.752	3	18.496	4	19.072	4
7.936	2	9.216	1	25.664	3	18.112	3
6.976	3	5.376	1	19.712	4	14.912	4
5.696	2	6.08	2	15.616	2	26.368	6
5.248	2	8.064	2	19.904	6	15.36	3
7.744	2	12.224	3	18.24	4	19.136	4
5.76	2	6.016	2	14.528	4	17.088	3
14.784	4	5.312	1	17.472	4	19.136	3
6.784	2	8.192	2	16	5	15.488	3
6.144	2	8.448	2	20.16	4	19.904	5
6.08	2	6.528	1	14.784	4	21.76	3
7.104	2	6.144	2	7.936	1	23.872	5
8.96	2	8	2	8.256	2	20.864	5
5.248	2	6.848	2	23.872	5	15.232	3
4.992	1	6.976	2	14.976	4	23.488	4
10.176	2	7.936	2	19.392	4	18.944	6
6.4	2	6.528	2	10.624	4	24	4
5.504	2	9.856	3	21.184	7	17.728	5
7.36	2	5.568	3	13.184	3	23.552	3
8.896	2	11.136	3	12.544	2	23.424	4
8.128	2	7.552	2	20.352	4	13.056	3
6.144	2	11.072	2	19.008	6	19.776	4
7.552	2	7.168	2	19.456	4	19.456	1
5.056	2	6.592	2	15.552	5	28.672	4
7.296	2	5.568	4	15.232	3	18.112	4
9.408	2	6.976	2	16.448	4	23.104	4
7.36	2	8.448	2	17.792	4	19.008	4
9.408	2	6.528	2	17.536	4	15.04	3
6.656	2	6.72	2	17.984	4	22.528	5
9.088	2	6.016	2	15.872	3	25.472	6
6.016	2	6.912	2	15.552	3	21.952	4
6.72	2	8.448	2	20.096	6	22.72	4
6.72	2	9.216	2	10.944	4	26.432	6
7.808	2	7.296	2	17.024	4	20.416	5
12.8	4	6.4	1	12.928	4	19.008	4
5.312	2	7.808	2	19.584	4	19.84	4
9.728	2	11.968	2	13.888	3	20.736	4
5.12	2	7.808	2	14.208	3	28.16	4
6.592	2	6.272	2	13.12	3	15.744	4
7.936	2	22.784	5	17.024	4	10.752	2
6.336	2	8.704	2	20.352	4	12.16	3
6.336	2	7.168	2	17.92	4	15.104	4
7.936	1	7.744	2	19.072	4	24.32	4
7.488	2	8.128	2	14.784	3	16.64	3
6.464	2	11.456	2	13.184	3	19.776	4
8.896	2	18.688	4	23.296	7	16.384	3
8.448	2	5.952	2	17.984	4	17.024	4
6.72	2	6.08	2	11.136	4	15.168	3
9.088	2	6.08	2	13.696	4	22.912	6
5.44	1	5.504	1	13.44	4	17.664	4
6.656	2	7.168	2	20.736	6	12.352	3
8.832	2	6.08	2	19.904	4	11.904	2
7.04	2	9.536	1	11.328	4	10.048	3
5.76	2	7.744	2	14.464	3	19.84	5
8.32	2	8.832	2	14.656	3	18.496	4

## Sheet: Fig. 8c
WT	WT + cephalexin	ΔcdbA/Pvan_cdbA-mCh (500 µM)	ΔcdbA/Pvan_cdbA-mCh (0 µM)			WT vs ΔcdbA/Pvan_cdbA-mCh (500 µM)
1.536	2.368	1.792	3.456			t-Test: Two-Sample Assuming Unequal Variances
2.752	7.936	2.56	5.248
1.856	1.536	2.24	7.232				Variable 1	Variable 2
2.176	5.12	2.432	4.48			Mean	1.82988	2.16358
1.28	2.752	2.496	4.864			Variance	0.39416	0.613399
2.112	3.136	1.856	4.416			Observations	343	340
1.664	3.008	1.984	8.384			Hypothesized Mean Difference	0
2.624	3.008	2.24	3.648			df	648
1.792	2.112	2.304	4.416			t Stat	-6.14049
1.984	6.72	2.112	2.56			P(T<=t) one-tail	7.17288e-10
2.112	2.88	2.816	2.816			t Critical one-tail	1.64721
2.304	3.456	2.24	5.568			P(T<=t) two-tail	1.43458e-09
1.984	1.92	2.944	12.352			t Critical two-tail	1.96363
2.88	2.88	1.216	3.648
1.6	2.176	1.92	7.488
1.472	2.88	1.152	2.304			WT + cephalexin vs ΔcdbA/Pvan_cdbA-mCh (0 µM)
1.472	2.368	4.096	4.864			t-Test: Two-Sample Assuming Unequal Variances
1.408	3.648	1.6	1.92
1.536	1.6	2.368	4.608				Variable 1	Variable 2
1.6	6.592	2.432	3.712			Mean	3.66824	5.32146
2.24	1.792	3.648	8.064			Variance	6.27467	5.81817
1.216	8.064	1.152	10.496			Observations	351	345
2.176	5.376	1.92	4.352			Hypothesized Mean Difference	0
1.856	9.472	2.112	8.192			df	694
2.56	1.792	3.712	3.712			t Stat	-8.86974
2.048	7.552	1.792	6.592			P(T<=t) one-tail	3.07728e-18
2.24	1.728	3.136	3.392			t Critical one-tail	1.64705
1.344	8.384	1.664	8.384			P(T<=t) two-tail	6.15456e-18
1.664	2.432	1.728	3.648			t Critical two-tail	1.96339
1.6	8.128	2.048	3.968
1.856	2.304	2.432	5.44
1.152	6.4	2.048	7.168
1.472	2.944	2.688	3.904
1.536	3.584	1.92	6.08
2.752	1.728	1.984	3.392
0.96	7.552	2.688	5.824
1.28	2.688	3.136	2.752
1.792	8.576	1.6	5.44
1.408	1.792	2.112	2.368
2.368	3.904	2.176	3.84
1.024	1.088	2.496	2.496
2.176	2.944	2.624	5.056
1.152	0.768	2.752	4.8
1.344	1.536	1.472	9.408
1.344	1.984	2.816	3.456
1.408	1.984	1.216	4.48
1.472	1.664	1.664	4.608
2.624	6.848	2.624	6.528
1.6	2.176	2.88	3.136
2.88	7.808	1.664	5.888
1.408	2.304	2.048	3.392
2.176	2.816	1.536	4.608
1.728	1.984	3.84	4.48
2.24	6.72	1.408	4.992
2.304	3.264	3.328	3.84
2.368	2.112	2.176	4.416
1.6	2.176	2.432	5.12
2.112	2.752	2.368	6.208
1.408	1.344	2.944	1.792
1.6	5.568	1.28	4.224
1.344	1.984	1.92	2.24
1.472	7.04	2.112	7.168
1.216	1.792	1.984	6.272
1.472	1.792	2.56	9.856
1.536	1.152	2.496	3.2
1.536	4.672	2.624	6.592
1.024	1.024	1.216	2.112
1.536	2.112	2.176	4.48
1.152	1.28	2.88	4.288
1.856	2.432	3.392	10.24
1.408	2.944	1.984	3.52
1.408	9.216	2.112	10.688
1.6	2.304	1.216	5.888
2.56	2.304	1.536	6.272
1.536	2.944	3.072	5.76
1.984	3.904	3.52	6.08
2.112	1.664	1.92	2.88
2.368	2.688	2.432	6.656
1.216	1.088	2.368	4.544
1.408	6.592	2.432	8.576
1.6	2.496	1.984	2.112
1.216	8.448	1.984	3.84
2.368	2.304	1.536	2.816
0.96	2.304	1.664	10.304
2.496	2.432	1.856	2.816
1.152	6.4	2.112	5.568
1.536	1.728	3.136	3.392
1.28	1.792	5.44	6.144
1.856	1.728	1.792	6.464
1.728	5.376	2.112	12.544
1.984	2.624	1.472	5.376
1.792	3.584	2.304	11.2
2.048	2.752	4.608	3.584
2.176	4.48	5.12	7.744
3.008	2.688	1.472	2.624
1.216	2.688	2.304	8.512
1.664	1.6	2.24	4.992
1.536	8.704	2.432	6.656
1.856	3.2	1.344	4.16
1.664	10.496	2.112	7.232
2.432	4.352	2.176	4.736
1.856	5.12	2.304	5.952
2.304	1.6	2.496	6.72
1.984	9.024	3.456	10.944
2.432	1.92	2.112	5.632
1.6	3.072	2.24	9.984
1.984	3.008	1.344	3.648
2.368	8.256	1.664	9.472
1.856	2.304	3.968	4.544
1.92	6.72	4.608	8.192
0.896	2.048	3.072	3.008
2.24	1.408	3.136	6.464
1.472	4.096	1.152	4.352
1.856	1.152	1.216	5.44
1.152	8.896	1.088	7.296
2.368	2.56	1.088	10.048
1.408	3.776	1.92	2.688
1.664	2.112	1.984	5.248
1.6	7.68	1.536	2.048
1.664	1.28	1.664	6.656
1.408	2.752	1.856	2.176
2.176	2.304	2.368	5.568
2.432	3.072	1.152	4.224
3.136	2.112	2.112	6.848
1.728	2.304	1.344	2.496
2.688	1.856	3.264	2.88
2.368	7.488	1.856	5.888
2.688	2.24	2.688	12.096
1.088	6.784	1.984	3.904
2.432	2.112	2.688	6.592
1.408	6.336	2.304	4.096
1.6	1.856	3.072	6.592
0.832	2.688	1.728	6.72
2.176	2.112	3.072	4.288
1.6	7.68	1.28	11.648
2.56	1.984	1.408	2.944
1.28	2.176	1.92	5.184
2.816	2.176	1.664	4.032
1.536	7.552	1.92	5.056
2.368	3.2	1.088	6.592
1.472	8.32	1.728	10.112
1.984	1.92	0.96	2.496
1.408	7.296	1.408	4.608
1.408	2.176	1.6	5.184
2.176	2.432	1.856	8.384
2.304	1.536	1.152	2.56
1.408	8.192	2.56	7.168
2.048	1.152	1.728	2.176
1.088	5.12	3.008	7.744
1.472	1.728	1.344	7.36
1.408	1.856	2.048	13.056
1.536	1.344	1.664	5.76
1.536	2.112	1.472	6.08
1.792	1.792	1.792	4.864
1.792	7.872	1.536	8.896
1.984	1.28	1.984	6.912
2.176	8.192	1.792	10.688
3.456	2.304	3.264	2.624
1.152	7.616	1.408	7.488
1.536	2.88	2.24	2.56
2.048	3.008	2.432	3.584
2.688	1.664	2.688	5.184
1.6	3.008	1.984	6.464
1.856	2.304	2.112	2.816
1.856	2.432	2.112	5.568
2.304	2.56	2.624	3.904
1.152	2.752	1.344	4.032
2.048	3.84	1.728	3.776
1.792	4.032	1.664	11.328
1.792	0.704	1.92	4.544
1.344	1.984	1.92	4.928
1.6	1.728	2.496	5.312
1.664	2.752	1.472	6.912
1.792	1.472	1.472	5.632
2.176	10.688	1.536	6.848
2.688	2.688	2.176	6.016
1.28	2.88	2.176	8
1.728	1.088	2.688	2.688
1.856	8.32	1.728	4.096
1.856	1.92	2.304	2.56
1.216	7.168	1.92	5.632
1.984	1.472	2.048	4.928
1.536	6.016	1.984	4.864
2.176	2.176	1.984	6.016
1.152	2.304	4.544	3.328
2.88	3.392	1.664	8.768
2.432	3.776	2.048	2.432
2.56	1.024	2.048	3.328
1.6	6.016	2.112	5.632
1.792	2.816	1.472	7.424
1.024	5.504	1.6	5.888
1.536	1.792	1.6	6.848
1.408	9.536	2.496	3.2
1.408	1.984	2.112	6.72
1.28	2.944	3.008	3.968
1.984	2.176	1.856	9.472
1.28	14.016	2.432	5.888
1.536	2.496	1.856	6.208
1.856	2.56	3.008	3.2
1.92	2.752	1.6	4.352
2.496	3.072	2.432	8.128
1.664	1.984	2.752	10.112
5.248	8.128	2.944	2.88
1.216	1.664	3.008	3.968
2.752	2.432	3.072	2.944
1.728	2.944	2.368	4.288
1.984	8.704	1.856	4.608
1.152	2.112	2.496	5.248
1.664	2.56	3.008	3.264
1.344	2.944	3.52	4.416
1.344	9.408	1.28	2.24
1.28	2.432	3.712	5.824
1.344	8.576	1.92	4.16
1.408	1.792	2.944	6.08
1.92	2.176	1.6	7.296
2.624	2.304	2.944	9.152
3.072	8.576	1.28	2.816
1.792	1.344	1.92	7.488
1.856	2.176	1.792	3.2
1.152	1.984	2.496	10.496
2.176	7.36	1.472	4.16
1.536	2.88	2.304	6.4
1.6	6.72	1.6	4.672
1.6	3.328	1.792	9.28
2.24	6.72	1.344	1.024
1.984	1.728	2.688	6.848
1.152	3.264	1.6	4.096
1.664	1.856	2.048	4.736
1.408	8.576	1.728	3.52
2.368	2.368	2.24	4.48
1.472	0.192	1.344	1.216
2.432	3.584	1.472	3.2
1.472	2.24	2.048	1.536
1.472	5.056	5.056	3.776
0.96	3.136	2.432	2.624
1.984	3.136	3.072	6.336
1.472	3.456	1.984	4.288
1.984	4.096	2.496	8.768
1.728	1.792	5.056	2.176
2.432	6.976	2.368	6.336
1.28	2.624	2.24	2.496
3.392	2.752	1.28	3.84
1.152	2.944	1.472	5.632
1.344	3.904	2.304	12.928
1.408	2.24	2.688	4.16
1.536	6.272	2.24	5.568
1.664	2.368	3.264	3.648
3.008	9.6	0.96	9.088
1.216	1.792	1.216	2.624
1.216	4.288	2.048	5.504
3.2	0.64	1.472	4.928
6.976	9.728	2.048	6.144
1.472	3.2	1.728	2.88
1.536	3.776	1.984	5.888
1.408	2.176	3.264	3.264
1.536	2.176	0.256	4.736
1.216	2.24	2.624	3.776
2.048	8.32	1.472	10.752
1.472	0.896	2.752	6.528
1.664	7.744	1.28	6.848
2.048	3.136	2.816	4.544
2.176	9.92	1.536	10.112
1.152	1.6	1.536	3.328
2.176	2.24	1.152	4.48
1.216	3.264	1.536	6.208
1.856	1.664	1.088	7.872
2.496	2.88	2.816	1.216
1.28	1.088	2.688	5.12
1.664	10.496	3.2	3.52
1.856	1.728	0.832	10.56
2.368	2.816	2.432	4.16
1.344	2.496	1.536	4.544
1.664	2.816	1.664	4.096
1.472	1.344	1.856	9.088
3.328	3.008	2.048	6.4
1.664	1.664	2.368	6.784
1.856	9.152	3.328	3.072
1.344	1.92	1.6	3.328
1.664	2.048	2.112	4.416
1.792	1.856	1.344	7.232
2.304	2.368	1.856	5.632
0.896	3.2	0.448	3.84
1.152	3.904	1.024	13.376
1.408	1.6	1.6	1.664
1.664	9.408	1.92	5.568
1.408	3.136	1.6	2.752
2.752	4.224	2.816	4.416
1.216	1.6	2.24	3.2
2.176	6.464	2.88	6.208
2.176	1.344	1.216	2.112
2.432	7.232	1.92	6.72
1.408	1.536	1.408	6.016
1.792	8.192	1.664	6.72
1.664	1.728	2.432	4.288
2.688	1.984	3.328	10.496
1.408	3.2	1.664	5.76
1.472	4.928	2.112	6.848
1.664	3.52	2.496	2.432
1.664	6.784	3.136	6.72
1.472	2.432	1.152	4.608
1.984	3.136	2.432	7.04
1.664	2.304	2.432	3.968
1.92	3.264	1.664	5.632
3.008	1.408	2.048	3.136
4.48	1.536	2.304	5.568
1.344	1.536	2.944	3.264
2.24	3.072	0.32	7.808
1.984	3.072	2.304	3.712
2.432	8.512	1.472	8.256
1.024	1.6	1.536	6.4
1.344	5.696	1.856	8.576
1.6	1.6	3.456	2.88
2.176	8.448	1.408	4.032
1.344	3.904	2.176	2.688
1.664	4.288	1.92	4.288
1.664	1.28	1.92	2.944
2.24	4.8	1.728	3.328
1.152	1.6	2.176	2.816
1.408	3.008	1.792	7.168
1.408	2.24	3.264	4.672
1.344	7.168	2.816	6.4
2.304	2.56	3.584	2.496
1.28	2.752	3.2	2.752
1.408	1.344	4.928	4.544
1.92	2.368	1.408	5.568
2.304	2.624	2.112	2.88
1.792	9.472	1.664	6.336
2.304	2.112	1.728	3.072
1.344	2.752	1.6	4.992
1.728	2.176	2.176	3.648
1.856	6.336	1.408	5.568
3.52	1.408	1.728	3.456
1.856	1.664	1.984	4.864
1.28	3.136	1.408	4.032
2.048	8.768	1.984	4.48
2.432	1.728	3.712	1.664
2.816	5.44	1.408	5.056
1.344	1.408	2.176	1.472
1.6	2.432	1.344	3.776
1.152	1.792	3.072	2.624
1.472	5.952		4.8
2.24	1.984		4.16
2.368	2.944		6.592
	2.432		2.88
	3.136		5.632
	1.216
	4.736
	1.984
	2.176
	1.664
	7.296

[truncated: 10 more sheets: Fig. S3b, Fig. S3c, Fig. S3d, Fig. S4a, Fig. S4d, Fig. S4e, Fig. S5, Fig. S6b, Fig. S7a, Fig. S8ab]
